# Supplementary material for: Multidrug-Loaded Lipid Nanoemulsions for the Combinatorial Treatment of Cerebral Cavernous Malformation Disease
Source: Biomedicines. 2023 Feb 7;11(2):480. doi: 10.3390/biomedicines11020480 (PMC9953270; doi:10.3390/biomedicines11020480)
Supplement: Supplementary file 1 [file biomedicines-11-00480-s001.zip]

Archive with 1 entries (1 files):
- biomedicines-2060495-supplementary.pdf
